# Supplementary material for: Reasons Behind (Un)Healthy Eating Among School-Age Children in Southern Peru
Source: Foods. 2025 Jan 21;14(3):348. doi: 10.3390/foods14030348 (PMC11817301; doi:10.3390/foods14030348)
Supplement: Supplementary file 1 [file foods-14-00348-s001.zip]

Archive with 1 entries (1 files):
- foods-3341730-supplementary.pdf
